# Supplementary material for: Supra-Physiological Levels of Magnesium Counteract the Inhibitory Effect of Zoledronate on RANKL-Dependent Osteoclastogenesis
Source: Biology (Basel). 2025 May 11;14(5):533. doi: 10.3390/biology14050533 (PMC12109320; doi:10.3390/biology14050533)
Supplement: Supplementary file 1 [file biology-14-00533-s001.zip]

Archive with 3 entries (3 files):
- Table S1, supplementary material.pdf
- Table S2, S3, supplementary material.pdf
- Table S4, S5, S6, supplementary material.pdf
